# Supplementary material for: Effect of gut microbiota on depressive-like behaviors in mice is mediated by the endocannabinoid system
Source: Nat Commun. 2020 Dec 11;11:6363. doi: 10.1038/s41467-020-19931-2 (PMC7732982; doi:10.1038/s41467-020-19931-2)
Supplement: Supplementary file 4 — Source Data [file 41467_2020_19931_MOESM4_ESM.xlsx]

## Sheet: Fig1B
	NSF - Latency to eat (s)
Group	Control	UCMS	Control microbiota	UCMS microbiota
	56	164	83	420
	70	304	145	193
	56	387	91	136
	140	212	72	332
	105	131	133	70
	95	112	206	279
			125	333
				316
				363

## Sheet: Fig1C
	LDB - Time in light box (s)
Group	Control	UCMS	Control microbiota	UCMS microbiota
	34	38	102.56	92.04
	77	52	71.6	34.08
	45	74	85.56	107.64
	117	104	86.2	79.8
	150	71	66.6	82.84
	83	93	33.6	61.88
			67.48	53.52
			67.04	43.84
			46.88	107.88
				88.4

## Sheet: Fig1D
	Splash - Latency to groom (s)
Group	Control	UCMS	Control microbiota	UCMS microbiota
	6	28	30	130
	11	48	5	59
	8	40	24	46
	15	20	52	80
	26	97	48	80
	42	120	28	62
	12	90	24	55
	45	34	62	76
	32	32		140
	16	137		45
	82	136
	42	185
	12	90
	45	34
	32	32
	16	137
	82	136
		185

## Sheet: Fig1E
	TST - Time immobile (s)
Group	Control	UCMS	Control microbiota	UCMS microbiota
	109	157	60	110
	28	117	33	111
	82	175	24	94
	136	137	53	109
	145	117	85	178
	90	196	75	90
	3	66	44	106
	50	21	17	93
	100	209		138
	57	250		228
	99	160
	76	174

## Sheet: Fig1F
	FST - Time immobile (s)
Group	Control	UCMS	Control microbiota	UCMS microbiota
	19	70	66	127
	22	119	79	124
	22	72	81	123
	44	54	51	165
	66	158	96	125
	17	111	42	131
	20.1	118	22	57
	18	105		137
	25	55.31
	50.8	152
	105	167
	8.96	80
	7.7	123
	16.7	88
	83	96
		107
		120
		183
		207
		129
		188
		149

## Sheet: Fig1H
	Density of Ki67+ cells in DG (mm-2)
Group	Control	UCMS	Control microbiota	UCMS microbiota
	68	38	49	25
	69	42	60	30
	75	46	65	42
	90	49	72	45
	110	60	98	50

## Sheet: Fig1I
	Density of DCX+ cells in DG (mm-2)
Group	Control	UCMS	Control microbiota	UCMS microbiota
	216.667	83.3333	233.333	136.667
	250	100	250	140
	260	116.667	266.667	166.667
	270	150	263.333	200
	268.333	166.667	260	183.333

## Sheet: Fig2B
	Fatty Acid Normalized Quantity
Group	Control				UCMS
18:2n-6	1.1007	1.1154	1.3768	1.2862	0.7333	0.7423	0.6522	0.6412
18:3n-6	1.0819	1.2576	1.6314	1.6264	0.6981	0.7243	0.6049	0.5415
20:3n-6	1.4208	1.3364	1.397	1.4222	1.0403	1.0609	0.9875	0.8987
20:4n-6 (AA)	2.1407	1.4327	1.8299	1.7911	0.9334	0.871	1.2606	1.3339
AA-containing DAG	2.7786	2.0564	2.6805	1.5934	1.3894	1.6154	1.9921	1.4288

## Sheet: Fig2C
	Fatty Acid Normalized Quantity
Group	Control microbiota				UCMS microbiota
18:2n-6	1.2006	1.106	1.185	1.1666	0.8916	0.8607	1.0219	1.0007
18:3n-6	1.1309	1.057	1.2489	1.2026	0.8663	0.801	1.1302	1.0094
20:3n-6	1.2967	1.451	1.2505	1.1114	1.0772	1.1113	0.921	0.8643
20:4n-6 (AA)	1.4225	1.3202	1.2203	1.2716	1.0361	1.1381	1.1409	1.0846
AA-containing DAG	1.2568	1.4816	1.2237	1.1989	1.0636	0.9183	1.2247	0.7503

## Sheet: Fig2D
	2-AG (nmol/g hippocampus)
Group	Control	UCMS	Control microbiota	UCMS microbiota
	10.5662	5.88989	14.3622	9.43737
	11.2899	6.50894	12.9085	9.66683
	18.5564	6.68918	16.7475	10.8997
	15.9379	2.08255	20.1457	6.03043
	10.5848	1.929	18.969

[truncated: 64 more sheets: Fig2E, Fig2F, Fig2G, Fig2H, Fig2I, Fig3B, Fig3C, Fig3D, Fig3E, Fig3F, Fig3G, Fig3H, Fig4B, Fig4D, Fig4F, Fig5B, Fig5C, Fig5D, Fig5E, Fig5F …]
